# Supplementary material for: Differentially Evolved Genes of Salmonella Pathogenicity Islands: Insights into the Mechanism of Host Specificity in Salmonella
Source: PLoS One. 2008 Dec 3;3(12):e3829. doi: 10.1371/journal.pone.0003829 (PMC2585142; doi:10.1371/journal.pone.0003829)
Supplement: Table S1 — Synonymous distance values of SPI-1 genes for all serovar combinations (0.02 MB XLS) [file pone.0003829.s001.xls]

## Sheet: Sheet1
Table S1. DN values for SPI-1 genes
	hilA	hilC	hilD	iacP	iagB	invA	invB	invC	invE	invF	invH	invI	invJ	orgA	orgC	prgH	prgI	prgJ	prgK	sicA	sipB	sipC	sipD	sitA	sitB	sitC	sitD	spaO	spaP	spaQ	spaR	spaS	sprB	sptP	sicP	orgB	STM2904	STM2905	invG
S. Typhi - S. Paratyphi	0.0016	0.0014	0.0028	0	0.0053	0	0.0032	0.001	0	0	0	0	0.0026	0.0046	0.0058	0.0011	0.0166	0.0089	0.0017	0	0.0015	0.0021	0	0	0.0066	0.0047	0.0065	0.0044	0.0039	0	0.0017	0	0.0035	0.0048	0.0074	0	0	0	0.0016
S. Typhimurium - S. Choleraesuis	0	0.0014	0.0014	0.0103	0.0026	0	0.0032	0	0	0	0.0087	0	0.0065	0	0.0058	0.0011	0	0	0	0	0.0007	0	0.0026	0.0015	0.0016	0	0.0016	0.0044	0	0	0.0068	0.0049	0	0.0024	0.0112	0.0019	0.0091	0	0.0016
S. Typhimurium - S. Enteritidis	0	0.0014	0	0.0051	0.0026	0	0.0032	0	0	0	0.0087	0	0.0052	0	0.0058	0.0022	0	0	0	0	0	0	0.0013	0.0015	0	0	0.0032	0.0044	0	0	0.0017	0	0	0.0024	0.0037	0	0.0091	0	0
S. Choleraesuis - S. Enteritidis	0	0	0.0014	0.0052	0	0	0.0064	0	0	0	0.0116	0	0.0013	0	0	0.0011	0	0	0	0	0.0007	0	0.0013	0.0029	0.0016	0	0.0016	0.0029	0	0	0.0085	0.0049	0	0.0032	0.0149	0.0019	0	0	0.0016
S. Typhimurium - S. Typhi	0.0008	0	0.0028	0.0051	0.008	0	0	0	0.0012	0	0.0029	0.0058	0.0078	0.0046	0.0116	0.0033	0.0223	0.0089	0.0017	0	0.0007	0.0021	0.0733	0	0.0049	0.0016	0.0032	0.0029	0.0019	0	0.0034	0.0024	0.0035	0.0266	0.0112	0	0.0091	0	0.0031
S. Typhimurium - S. Paratyphi	0.0008	0.0014	0	0.0051	0.0053	0	0.0032	0.001	0.0012	0	0.0029	0.0058	0.0052	0	0.0058	0.0022	0.0167	0	0	0	0.0022	0.0021	0.0733	0	0.0016	0.0032	0.0065	0.0015	0.0019	0	0.0017	0.0024	0.0071	0.0287	0.0037	0	0.0091	0	0.0016
S. Choleraesuis - S. Typhi	0.0008	0.0014	0.0014	0.0052	0.0106	0	0.0032	0	0.0012	0	0.0058	0.0058	0.0065	0.0046	0.0058	0.0045	0.0223	0.0089	0.0017	0	0.0015	0.0021	0.0732	0.0015	0.0066	0.0016	0.0016	0.0073	0.0019	0	0.0102	0.0024	0.0035	0.0274	0	0.0019	0	0	0.0031
S. Choleraesuis - S. Paratyphi	0.0008	0	0.0014	0.0052	0.008	0	0.0064	0.001	0.0012	0	0.0058	0.0058	0.0039	0	0	0.0033	0.0167	0	0	0	0.0029	0.0021	0.0732	0.0015	0.0033	0.0032	0.0048	0.0058	0.0019	0	0.0085	0.0024	0.0071	0.0295	0.0074	0.0019	0	0	0.0016
S. Typhi - S. Enteritidis	0.0008	0.0014	0.0028	0	0.0106	0	0.0032	0	0.0012	0	0.0029	0.0058	0.0052	0.0046	0.0058	0.0056	0.0223	0.0089	0.0017	0	0.0007	0.0021	0.0719	0.0015	0.0049	0.0016	0.004	0.0073	0.0019	0	0.0017	0.0024	0.0035	0.0275	0.0149	0	0	0	0.0031
S. Paratyphi - S. Enteritidis	0.0008	0	0	0	0.008	0	0.0064	0.001	0.0012	0	0.0029	0.0058	0.0026	0	0	0.0045	0.0167	0	0	0	0.0022	0.0021	0.0719	0.0015	0.0016	0.0032	0.0065	0.0059	0.0019	0	0	0.0024	0.0071	0.0295	0.0074	0	0	0	0.0016
