# Supplementary material for: Differentially Evolved Genes of Salmonella Pathogenicity Islands: Insights into the Mechanism of Host Specificity in Salmonella
Source: PLoS One. 2008 Dec 3;3(12):e3829. doi: 10.1371/journal.pone.0003829 (PMC2585142; doi:10.1371/journal.pone.0003829)
Supplement: Table S3 — Synonymous distance values of SPI-3 genes for all serovar combinations (0.01 MB XLS) [file pone.0003829.s003.xls]

## Sheet: Sheet1
Table S3. DN values of SPI-3 genes
	slsA	mgtC	mgtB	fidL	STM 3760	rmbA
S. Typhi - S. Paratyphi	0.002	0.0019	0.0019	0	0.012	0.0021
S. Typhimurium - S. Choleraesuis	0.0039	0.0038	0.0024	0.0029	0	0.0021
S. Typhimurium - S. Enteritidis	0.002	0.0038	0.001	0.0029	0	0
S. Choleraesuis - S. Enteritidis	0.002	0	0.0029	0	0	0.0021
S. Typhimurium - S. Typhi	0	0.0038	0.0029	0.0029	0.012	0.0042
S. Typhimurium - S. Paratyphi	0.002	0.0057	0.0019	0.0029	0	0.0021
S. Choleraesuis - S. Typhi	0.0039	0.0038	0.0034	0	0.012	0.0064
S. Choleraesuis - S. Paratyphi	0.0059	0.0057	0.0024	0	0	0.0043
S. Typhi - S. Enteritidis	0.002	0.0038	0.0039	0	0.012	0.0042
S. Paratyphi - S. Enteritidis	0.0039	0.0057	0.0029	0	0	0.0021
