# Supplementary material for: Differentially Evolved Genes of Salmonella Pathogenicity Islands: Insights into the Mechanism of Host Specificity in Salmonella
Source: PLoS One. 2008 Dec 3;3(12):e3829. doi: 10.1371/journal.pone.0003829 (PMC2585142; doi:10.1371/journal.pone.0003829)
Supplement: Table S5 — Synonymous distance values of SPI-5 genes for all serovar combinations (0.01 MB XLS) [file pone.0003829.s005.xls]

## Sheet: Sheet1
Table S5. DN values of SPI-5 genes
	copR	copS	pipA	pipB	pipC	STM 1089	sopB
S. Typhi - S. Paratyphi	0.0099	0.0108	0.0058	0.012	0.0077	0.004	0.0062
S. Typhimurium - S. Choleraesuis	0.004	0.0036	0.0058	0.0075	0	0.0375	0
S. Typhimurium - S. Enteritidis	0.002	0.0018	0.0039	0.0136	0	0.0206	0.0023
S. Choleraesuis - S. Enteritidis	0.002	0.0018	0.0097	0.009	0	0.0416	0.0023
S. Typhimurium - S. Typhi	0.0099	0.009	0.0058	0.012	0.0077	0.0289	0.0062
S. Typhimurium - S. Paratyphi	0.004	0.0054	0.0039	0.009	0	0.0248	0.0077
S. Choleraesuis - S. Typhi	0.0099	0.009	0.0116	0.0105	0.0077	0.0501	0.0062
S. Choleraesuis - S. Paratyphi	0.004	0.0054	0.0097	0.0166	0	0.0459	0.0077
S. Typhi - S. Enteritidis	0.0079	0.0072	0.0058	0.0135	0.0077	0.0163	0.0054
S. Paratyphi - S. Enteritidis	0.002	0.0036	0.0039	0.0135	0	0.0122	0.0054
